# Supplementary material for: Cycloprodigiosin: A multispecies settlement cue for scleractinian coral larvae
Source: Sci Rep. 2025 Jul 25;15:27075. doi: 10.1038/s41598-025-12409-5 (PMC12297242; doi:10.1038/s41598-025-12409-5)
Supplement: Supplementary file 1 — Supplementary Material 1 [file 41598_2025_12409_MOESM1_ESM.xlsx]

## Sheet: Pocillopoa acuta
species	replicate	exp time	concentration [µg cm-2]	total larvae	swimming	attached	metamorphosis	settlement	deformation	dissolved
P.acuta	1	24h	NEG	3	3	0	0	0	0	0
P.acuta	2	24h	NEG	3	3	0	0	0	0	0
P.acuta	3	24h	NEG	3	3	0	0	0	0	0
P.acuta	1	24h	POS	3	0	0	1	2	0	0
P.acuta	2	24h	POS	3	2	0	0	1	0	0
P.acuta	3	24h	POS	3	2	1	0	0	0	0
P.acuta	1	24h	0.31	3	0	0	1	2	0	0
P.acuta	2	24h	0.31	3	0	0	0	3	0	0
P.acuta	3	24h	0.31	3	2	0	1	0	0	0
P.acuta	1	24h	0.42	3	0	0	1	0	0	2
P.acuta	2	24h	0.42	3	0	0	1	1	0	1
P.acuta	3	24h	0.42	3	0	0	1	0	0	2
P.acuta	1	24h	0.52	3	0	0	1	0	0	2
P.acuta	2	24h	0.52	3	0	0	0	0	0	3
P.acuta	3	24h	0.52	3	0	0	1	1	0	1
P.acuta	1	24h	0.63	3	0	0	0	0	0	3
P.acuta	2	24h	0.63	3	1	0	1	0	0	1
P.acuta	3	24h	0.63	3	0	0	2	0	0	1
P.acuta	1	48h	NEG	3	3	0	0	0	0	0
P.acuta	2	48h	NEG	3	3	0	0	0	0	0
P.acuta	3	48h	NEG	3	3	0	0	0	0	0
P.acuta	1	48h	POS	3	0	0	1	2	0	0
P.acuta	2	48h	POS	3	2	0	0	1	0	0
P.acuta	3	48h	POS	3	2	0	0	1	0	0
P.acuta	1	48h	0.31	3	0	0	1	2	0	0
P.acuta	2	48h	0.31	3	0	0	0	3	0	0
P.acuta	3	48h	0.31	3	2	0	1	0	0	0
P.acuta	1	48h	0.42	3	0	0	1	0	0	2
P.acuta	2	48h	0.42	3	0	0	1	0	0	2
P.acuta	3	48h	0.42	3	0	0	0	0	0	3
P.acuta	1	48h	0.52	3	0	0	1	0	0	2
P.acuta	2	48h	0.52	3	0	0	0	0	0	3
P.acuta	3	48h	0.52	3	0	0	1	1	0	1
P.acuta	1	48h	0.63	3	0	0	0	0	0	3
P.acuta	2	48h	0.63	3	1	0	1	0	0	1
P.acuta	3	48h	0.63	3	0	0	2	0	0	1

## Sheet: Favia fragum
species	replicate	exp time	concentration [µg cm-2]	total larvae	swimming	attached	metamorphosis	settlement	deformation	dissolved
F. fragum	1	24h	NEG	5	5	0	0	0	0	0
F. fragum	2	24h	NEG	5	5	0	0	0	0	0
F. fragum	3	24h	NEG	5	5	0	0	0	0	0
F. fragum	4	24h	NEG	5	5	0	0	0	0	0
F. fragum	5	24h	NEG	5	5	0	0	0	0	0
F. fragum	6	24h	NEG	5	5	0	0	0	0	0
F. fragum	1	24h	POS	5	4	0	0	1	0	0
F. fragum	2	24h	POS	5	1	0	0	4	0	0
F. fragum	3	24h	POS	5	5	0	0	0	0	0
F. fragum	4	24h	POS	5	5	0	0	0	0	0
F. fragum	5	24h	POS	5	3	0	0	2	0	0
F. fragum	6	24h	POS	5	2	0	0	3	0	0
F. fragum	1	24h	0.21	5	5	0	0	0	0	0
F. fragum	2	24h	0.21	5	5	0	0	0	0	0
F. fragum	3	24h	0.21	5	5	0	0	0	0	0
F. fragum	4	24h	0.21	5	5	0	0	0	0	0
F. fragum	5	24h	0.21	5	5	0	0	0	0	0
F. fragum	1	24h	0.31	5	5	0	0	0	0	0
F. fragum	2	24h	0.31	5	5	0	0	0	0	0
F. fragum	3	24h	0.31	5	5	0	0	0	0	0
F. fragum	4	24h	0.31	5	5	0	0	0	0	0
F. fragum	5	24h	0.31	5	5	0	0	0	0	0
F. fragum	6	24h	0.31	5	5	0	0	0	0	0
F. fragum	1	24h	0.42	5	3	0	2	0	0	0
F. fragum	2	24h	0.42	5	5	0	0	0	0	0
F. fragum	3	24h	0.42	5	4	0	0	1	0	0
F. fragum	4	24h	0.42	5	1	0	2	2	0	0
F. fragum	5	24h	0.42	5	5	0	0	0	0	0
F. fragum	6	24h	0.42	5	2	0	0	3	0	0
F. fragum	1	24h	0.52	5	0	1	0	4	0	0
F. fragum	2	24h	0.52	5	1	0	2	2	0	0
F. fragum	3	24h	0.52	5	3	0	0	2	0	0
F. fragum	4	24h	0.52	5	0	0	2	3	0	0
F. fragum	5	24h	0.52	5	3	0	1	1	0	0
F. fragum	6	24h	0.52	5	0	0	3	2	0	0
F. fragum	1	24h	0.63	6	0	0	2	4	0	0
F. fragum	2	24h	0.63	5	0	0	5	0	0	0
F. fragum	3	24h	0.63	5	0	0	4	1	0	0
F. fragum	4	24h	0.63	5	0	0	2	3	0	0
F. fragum	5	24h	0.63	5	0	0	2	3	0	0
F. fragum	6	24h	0.63	5	0	0	4	1	0	0
F. fragum	1	48h	NEG	5	5	0	0	0	0	0
F. fragum	2	48h	NEG	5	5	0	0	0	0	0
F. fragum	3	48h	NEG	5	5	0	0	0	0	0
F. fragum	4	48h	NEG	5	5	0	0	0	0	0
F. fragum	5	48h	NEG	5	5	0	0	0	0	0
F. fragum	6	48h	NEG	5	5	0	0	0	0	0
F. fragum	1	48h	POS	5	0	0	0	5	0	0
F. fragum	2	48h	POS	5	1	0	0	4	0	0
F. fragum	3	48h	POS	5	0	0	0	5	0	0
F. fragum	4	48h	POS	5	0	0	0	5	0	0
F. fragum	5	48h	POS	5	3	0	0	2	0	0
F. fragum	6	48h	POS	5	1	0	0	4	0	0
F. fragum	1	48h	0.21	5	5	0	0	0	0	0
F. fragum	2	48h	0.21	5	5	0	0	0	0	0
F. fragum	3	48h	0.21	5	5	0	0	0	0	0
F. fragum	4	48h	0.21	5	5	0	0	0	0	0
F. fragum	5	48h	0.21	5	5	0	0	0	0	0
F. fragum	1	48h	0.31	5	5	0	0	0	0	0
F. fragum	2	48h	0.31	5	5	0	0	0	0	0
F. fragum	3	48h	0.31	5	5	0	0	0	0	0
F. fragum	4	48h	0.31	5	5	0	0	0	0	0
F. fragum	5	48h	0.31	5	5	0	0	0	0	0
F. fragum	6	48h	0.31	5	5	0	0	0	0	0
F. fragum	1	48h	0.42	5	3	0	0	2	0	0
F. fragum	2	48h	0.42	5	5	0	0	0	0	0
F. fragum	3	48h	0.42	5	3	0	1	1	0	0
F. fragum	4	48h	0.42	5	0	0	1	4	0	0
F. fragum	5	48h	0.42	5	5	0	0	0	0	0
F. fragum	6	48h	0.42	5	2	0	0	3	0	0
F. fragum	1	48h	0.52	5	0	0	0	5	0	0
F. fragum	2	48h	0.52	5	1	0	2	2	0	0
F. fragum	3	48h	0.52	5	2	0	1	2	0	0
F. fragum	4	48h	0.52	5	0	0	1	4	0	0
F. fragum	5	48h	0.52	5	1	0	0	4	0	0
F. fragum	6	48h	0.52	5	0	0	3	2	0	0
F. fragum	1	48h	0.63	6	0	0	1	3	0	2
F. fragum	2	48h	0.63	5	0	0	1	2	0	2
F. fragum	3	48h	0.63	5	0	0	3	1	1	0
F. fragum	4	48h	0.63	5	0	0	2	3	0	0
F. fragum	5	48h	0.63	5	0	0	4	1	0	0
F. fragum	6	48h	0.63	5	0	0	0	1	0	4
F. fragum	1	72h	NEG	5	5	0	0	0	0	0
F. fragum	2	72h	NEG	5	5	0	0	0	0	0
F. fragum	3	72h	NEG	5	5	0	0	0	0	0
F. fragum	4	72h	NEG	5	5	0	0	0	0	0
F. fragum	5	72h	NEG	5	5	0	0	0	0	0
F. fragum	6	72h	NEG	5	5	0	0	0	0	0
F. fragum	1	72h	POS	5	0	0	0	4	0	1
F. fragum	2	72h	POS	5	1	0	0	3	0	1
F. fragum	3	72h	POS	5	0	0	0	5	0	0
F. fragum	4	72h	POS	5	0	0	0	5	0	0
F. fragum	5	72h	POS	5	1	0	0	4	0	0
F. fragum	6	72h	POS	5	0	1	0	4	0	0
F. fragum	1	72h	0.21	5	5	0	0	0	0	0
F. fragum	2	72h	0.21	5	5	0	0	0	0	0
F. fragum	3	72h	0.21	5	4	0	0	1	0	0
F. fragum	4	72h	0.21	5	5	0	0	0	0	0
F. fragum	5	72h	0.21	5	5	0	0	0	0	0
F. fragum	1	72h	0.31	5	5	0	0	0	0	0
F. fragum	2	72h	0.31	5	5	0	0	0	0	0
F. fragum	3	72h	0.31	5	4	1	0	0	0	0
F. fragum	4	72h	0.31	5	5	0	0	0	0	0
F. fragum	5	72h	0.31	5	5	0	0	0	0	0
F. fragum	6	72h	0.31	5	5	0	0	0	0	0
F. fragum	1	72h	0.42	5	3	0	0	2	0	0
F. fragum	2	72h	0.42	5	3	0	1	1	0	0
F. fragum	3	72h	0.42	5	3	0	1	1	0	0
F. fragum	4	72h	0.42	5	0	0	1	4	0	0
F. fragum	5	72h	0.42	5	4	0	0	1	0	0
F. fragum	6	72h	0.42	5	2	0	0	3	0	0
F. fragum	1	72h	0.52	5	0	0	0	5	0	0
F. fragum	2	72h	0.52	5	0	0	2	2	0	1
F. fragum	3	72h	0.52	5	2	0	1	2	0	0
F. fragum	4	72h	0.52	5	0	0	0	5	0	0
F. fragum	5	72h	0.52	5	0	0	0	5	0	0
F. fragum	6	72h	0.52	5	0	0	2	3	0	0
F. fragum	1	72h	0.63	6	0	0	1	3	0	2
F. fragum	2	72h	0.63	5	0	0	1	2	0	2
F. fragum	3	72h	0.63	5	0	0	3	1	1	0
F. fragum	4	72h	0.63	5	0	0	2	3	0	0
F. fragum	5	72h	0.63	5	0	0	4	1	0	0
F. fragum	6	72h	0.63	5	0	0	0	1	0	4

## Sheet: Leptastrea purpurea
species	replicate	exp time	concentration [µg cm-2]	total larvae	swimming	attached	metamorphosis	settlement	deformation	dissolved
L. purpurea	1	24h	NEG	5	2	0	3	0	0	0
L. purpurea	2	24h	NEG	5	5	0	0	0	0	0
L. purpurea	3	24h	NEG	5	3	0	2	0	0	0
L. purpurea	1	24h	POS	5	2	0	0	3	0	0
L. purpurea	2	24h	POS	5	1	0	0	4	0	0
L. purpurea	3	24h	POS	5	1	0	0	4	0	0
L. purpurea	1	24h	0.14	5	4	0	0	0	0	1
L. purpurea	2	24h	0.14	5	3	0	2	0	0	0
L. purpurea	3	24h	0.14	5	2	0	0	3	0	0
L. purpurea	1	24h	0.29	5	0	0	0	3	0	2
L. purpurea	2	24h	0.29	5	0	0	0	5	0	0
L. purpurea	3	24h	0.29	5	0	0	2	3	0	0
L. purpurea	1	24h	0.57	5	0	0	1	4	0	0
L. purpurea	2	24h	0.57	5	0	0	3	2	0	0
L. purpurea	3	24h	0.57	5	0	0	0	5	0	0
L. purpurea	1	24h	0.86	5	0	0	1	0	0	4
L. purpurea	2	24h	0.86	5	0	0	0	2	0	3
L. purpurea	3	24h	0.86	5	0	0	2	1	0	2
L. purpurea	1	48h	NEG	5	2	0	3	0	0	0
L. purpurea	2	48h	NEG	5	5	0	0	0	0	0
L. purpurea	3	48h	NEG	5	3	0	2	0	0	0
L. purpurea	1	48h	POS	5	0	0	0	5	0	0
L. purpurea	2	48h	POS	5	0	0	0	4	0	1
L. purpurea	3	48h	POS	5	0	0	0	5	0	0
L. purpurea	1	48h	0.14	5	4	0	0	0	0	1
L. purpurea	2	48h	0.14	5	3	0	2	0	0	0
L. purpurea	3	48h	0.14	5	2	0	0	3	0	0
L. purpurea	1	48h	0.29	5	0	0	0	3	0	2
L. purpurea	2	48h	0.29	5	0	0	0	3	0	2
L. purpurea	3	48h	0.29	5	0	0	1	4	0	0
L. purpurea	1	48h	0.57	5	0	0	2	2	0	1
L. purpurea	2	48h	0.57	5	0	0	0	1	0	4
L. purpurea	3	48h	0.57	5	0	0	0	3	0	2
L. purpurea	1	48h	0.86	5	0	0	0	0	0	5
L. purpurea	2	48h	0.86	5	0	0	0	1	0	4
L. purpurea	3	48h	0.86	5	0	0	0	1	0	4

## Sheet: Leptastrea transversa
species	replicate	exp time	concentration [µg cm-2]	total larvae	swimming	attached	metamorphosis	settlement	deformation	dissolved
L. transversa	1	24h	NEG	5	4	0	0	0	0	1
L. transversa	2	24h	NEG	6	6	0	0	0	0	0
L. transversa	3	24h	NEG	5	4	0	1	0	0	0
L. transversa	1	24h	POS	5	1	0	0	3	0	1
L. transversa	2	24h	POS	5	0	0	0	5	0	0
L. transversa	3	24h	POS	5	1	0	1	2	0	1
L. transversa	1	24h	0.14	6	6	0	0	0	0	0
L. transversa	2	24h	0.14	5	4	0	1	0	0	0
L. transversa	3	24h	0.14	5	3	1	1	0	0	0
L. transversa	1	24h	0.29	5	0	0	1	4	0	0
L. transversa	2	24h	0.29	5	0	0	2	3	0	0
L. transversa	3	24h	0.29	5	0	0	0	5	0	0
L. transversa	1	24h	0.57	5	0	0	3	1	0	1
L. transversa	2	24h	0.57	5	0	0	2	2	0	1
L. transversa	3	24h	0.57	5	0	0	1	1	0	3
L. transversa	1	24h	0.86	5	0	0	2	1	0	2
L. transversa	2	24h	0.86	5	0	0	0	0	0	5
L. transversa	3	24h	0.86	5	0	0	1	0	0	4
L. transversa	1	48h	NEG	5	4	0	0	0	0	1
L. transversa	2	48h	NEG	6	6	0	0	0	0	0
L. transversa	3	48h	NEG	5	4	0	1	0	0	0
L. transversa	1	48h	POS	5	0	0	0	2	0	3
L. transversa	2	48h	POS	5	0	0	0	5	0	0
L. transversa	3	48h	POS	5	0	0	0	0	0	5
L. transversa	1	48h	0.14	6	4	0	0	1	0	1
L. transversa	2	48h	0.14	5	4	0	1	0	0	0
L. transversa	3	48h	0.14	5	3	1	0	1	0	0
L. transversa	1	48h	0.29	5	0	0	0	5	0	0
L. transversa	2	48h	0.29	5	0	0	1	4	0	0
L. transversa	3	48h	0.29	5	0	0	0	5	0	0
L. transversa	1	48h	0.57	5	0	0	1	1	0	3
L. transversa	2	48h	0.57	5	0	0	0	3	0	2
L. transversa	3	48h	0.57	5	0	0	1	2	0	2
L. transversa	1	48h	0.86	5	0	0	1	1	0	3
L. transversa	2	48h	0.86	5	0	0	0	0	0	5
L. transversa	3	48h	0.86	5	0	0	0	1	0	4

## Sheet: Acropora hemprichii
species	replicate	exp time	concentration [µg cm-2]	total larvae	swimming	attached	metamorphosis	settlement	deformation	dissolved
A. hemprichii	1	20.5h	NEG	4	3	0	0	1	0	0
A. hemprichii	2	20.5h	NEG	5	5	0	0	0	0	0
A. hemprichii	3	20.5h	NEG	4	4	0	0	0	0	0
A. hemprichii	1	20.5h	0.05	4	3	0	0	1	0	0
A. hemprichii	2	20.5h	0.05	4	3	1	0	0	0	0
A. hemprichii	3	20.5h	0.05	4	4	0	0	0	0	0
A. hemprichii	1	20.5h	0.1	4	4	0	0	0	0	0
A. hemprichii	2	20.5h	0.1	4	4	0	0	0	0	0
A. hemprichii	3	20.5h	0.1	4	2	1	0	0	0	1
A. hemprichii	1	20.5h	0.21	4	1	0	1	2	0	0
A. hemprichii	2	20.5h	0.21	4	0	1	2	0	0	1
A. hemprichii	3	20.5h	0.21	4	0	1	1	2	0	0
A. hemprichii	1	46h	NEG	4	3	0	0	1	0	0
A. hemprichii	2	46h	NEG	5	5	0	0	0	0	0
A. hemprichii	3	46h	NEG	4	4	0	0	0	0	0
A. hemprichii	1	46h	0.05	4	3	0	0	1	0	0
A. hemprichii	2	46h	0.05	4	3	1	0	0	0	0
A. hemprichii	3	46h	0.05	4	4	0	0	0	0	0
A. hemprichii	1	46h	0.1	4	4	0	0	0	0	0
A. hemprichii	2	46h	0.1	4	4	0	0	0	0	0
A. hemprichii	3	46h	0.1	4	2	0	0	1	0	1
A. hemprichii	1	46h	0.21	4	0	0	2	2	0	0
A. hemprichii	2	46h	0.21	4	0	0	2	1	0	1
A. hemprichii	3	46h	0.21	4	0	0	1	3	0	0
A. hemprichii	1	71.5h	NEG	4	2	0	1	1	0	0
A. hemprichii	2	71.5h	NEG	5	5	0	0	0	0	0
A. hemprichii	3	71.5h	NEG	4	4	0	0	0	0	0
A. hemprichii	1	71.5h	0.05	4	3	0	0	1	0	0
A. hemprichii	2	71.5h	0.05	4	3	1	0	0	0	0
A. hemprichii	3	71.5h	0.05	4	4	0	0	0	0	0
A. hemprichii	1	71.5h	0.1	4	4	0	0	0	0	0
A. hemprichii	2	71.5h	0.1	4	4	0	0	0	0	0
A. hemprichii	3	71.5h	0.1	4	2	0	0	0	0	2
A. hemprichii	1	71.5h	0.21	4	0	0	2	2	0	0
A. hemprichii	2	71.5h	0.21	4	0	0	2	1	0	1
A. hemprichii	3	71.5h	0.21	4	0	0	1	3	0	0

## Sheet: Acropora humilis
species	replicate	exp time	concentration [µg cm-2]	total larvae	swimming	attached	metamorphosis	settlement	deformation	dissolved
A. humilis	1	48h	NEG	5	5	0	0	0	0	0
A. humilis	2	48h	NEG	5	5	0	0	0	0	0
A. humilis	3	48h	NEG	5	5	0	0	0	0	0
A. humilis	1	48h	0.1	5	5	0	0	0	0	0
A. humilis	2	48h	0.1	5	5	0	0	0	0	0
A. humilis	3	48h	0.1	5	5	0	0	0	0	0
A. humilis	1	48h	0.16	5	1	0	3	1	0	0
A. humilis	2	48h	0.16	5	2	1	1	1	0	0
A. humilis	3	48h	0.16	5	3	0	0	2	0	0
A. humilis	1	48h	0.21	5	1	0	3	1	0	0
A. humilis	2	48h	0.21	5	0	0	2	3	0	0
A. humilis	3	48h	0.21	5	1	0	0	2	0	2

## Sheet: Acropora kenti
ID	species	replicate	exp time	concentration [µg cm-2]	total larvae	swimming	attached	metamorphosis	settlement	deformation	dissolved
#REF!	A. kenti	1	24h	NEG	5	5	0	0	0	0	0
#REF!	A. kenti	2	24h	NEG	5	5	0	0	0	0	0
#REF!	A. kenti	3	24h	NEG	5	5	0	0	0	0	0
#REF!	A. kenti	4	24h	NEG	5	5	0	0	0	0	0
#REF!	A. kenti	5	24h	NEG	5	5	0	0	0	0	0
#REF!	A. kenti	6	24h	NEG	5	5	0	0	0	0	0
#REF!	A. kenti	1	24h	0.1	5	5	0	0	0	0	0
#REF!	A. kenti	2	24h	0.1	5	5	0	0	0	0	0
#REF!	A. kenti	3	24h	0.1	4	4	0	0	0	0	0
#REF!	A. kenti	1	24h	0.16	5	5	0	0	0	0	0
#REF!	A. kenti	2	24h	0.16	5	5	0	0	0	0	0
#REF!	A. kenti	3	24h	0.16	5	5	0	0	0	0	0
#REF!	A. kenti	1	24h	0.21	5	2	1	0	2	0	0
#REF!	A. kenti	2	24h	0.21	5	1	1	1	2	0	0
#REF!	A. kenti	3	24h	0.21	5	3	1	0	1	0	0
#REF!	A. kenti	1	24h	0.26	5	2	1	1	1	0	0
#REF!	A. kenti	2	24h	0.26	5	2	0	1	2	0	0
#REF!	A. kenti	3	24h	0.26	5	2	0	0	3	0	0
#REF!	A. kenti	1	24h	0.31	5	0	0	4	0	0	1
#REF!	A. kenti	2	24h	0.31	5	0	0	3	1	0	1
#REF!	A. kenti	3	24h	0.31	6	0	0	3	3	0	0
#REF!	A. kenti	1	24h	POS	5	2	0	0	1	0	2
#REF!	A. kenti	2	24h	POS	5	4	0	0	0	0	1
#REF!	A. kenti	3	24h	POS	5	0	0	0	4	0	1
#REF!	A. kenti	4	24h	POS	5	2	0	0	2	0	1
#REF!	A. kenti	5	24h	POS	5	2	0	0	1	0	2
#REF!	A. kenti	6	24h	POS	5	0	0	0	4	0	1
#REF!	A. kenti	1	47h	NEG	5	5	0	0	0	0	0
#REF!	A. kenti	2	47h	NEG	5	5	0	0	0	0	0
#REF!	A. kenti	3	47h	NEG	5	5	0	0	0	0	0
#REF!	A. kenti	4	47h	NEG	5	5	0	0	0	0	0
#REF!	A. kenti	5	47h	NEG	5	5	0	0	0	0	0
#REF!	A. kenti	6	47h	NEG	5	5	0	0	0	0	0
#REF!	A. kenti	1	47h	0.1	5	5	0	0	0	0	0
#REF!	A. kenti	2	47h	0.1	5	4	0	0	0	0	1
#REF!	A. kenti	3	47h	0.1	4	4	0	0	0	0	0
#REF!	A. kenti	1	47h	0.16	5	5	0	0	0	0	0
#REF!	A. kenti	2	47h	0.16	5	4	0	1	0	0	0
#REF!	A. kenti	3	47h	0.16	5	5	0	0	0	0	0
#REF!	A. kenti	1	47h	0.21	5	1	1	1	2	0	0
#REF!	A. kenti	2	47h	0.21	5	0	0	2	3	0	0
#REF!	A. kenti	3	47h	0.21	5	1	0	2	2	0	0
#REF!	A. kenti	1	47h	0.26	5	0	0	1	4	0	0
#REF!	A. kenti	2	47h	0.26	5	2	0	1	2	0	0
#REF!	A. kenti	3	47h	0.26	5	1	0	1	3	0	0
#REF!	A. kenti	1	47h	0.31	5	0	0	1	0	0	4
#REF!	A. kenti	2	47h	0.31	5	0	0	0	1	0	4
#REF!	A. kenti	3	47h	0.31	6	0	0	0	3	0	3
#REF!	A. kenti	1	47h	POS	5	2	0	0	1	0	2
#REF!	A. kenti	2	47h	POS	5	2	0	2	0	0	1
#REF!	A. kenti	3	47h	POS	5	0	0	0	4	0	1
#REF!	A. kenti	4	47h	POS	5	1	0	1	2	0	1
#REF!	A. kenti	5	47h	POS	5	1	0	0	1	0	3
#REF!	A. kenti	6	47h	POS	5	0	0	0	3	0	2

## Sheet: Acropora millepora
species	replicate	exp time	concentration [µg cm-2]	total larvae	swimming	attached	metamorphosis	settlement	deformation	dissolved
A. millepora	1	29h	NEG	5	5	0	0	0	0	0
A. millepora	2	29h	NEG	5	5	0	0	0	0	0
A. millepora	3	29h	NEG	5	5	0	0	0	0	0
A. millepora	4	29h	NEG	5	5	0	0	0	0	0
A. millepora	5	29h	NEG	5	5	0	0	0	0	0
A. millepora	6	29h	NEG	5	5	0	0	0	0	0
A. millepora	1	29h	0.05	5	5	0	0	0	0	0
A. millepora	2	29h	0.05	5	5	0	0	0	0	0
A. millepora	3	29h	0.05	5	5	0	0	0	0	0
A. millepora	1	29h	0.08	5	5	0	0	0	0	0
A. millepora	2	29h	0.08	5	5	0	0	0	0	0
A. millepora	3	29h	0.08	5	4	1	0	0	0	0
A. millepora	1	29h	0.1	5	4	1	0	0	0	0
A. millepora	2	29h	0.1	5	4	0	0	1	0	0
A. millepora	3	29h	0.1	5	5	0	0	0	0	0
A. millepora	4	29h	0.1	5	4	0	0	1	0	0
A. millepora	5	29h	0.1	5	4	0	0	1	0	0
A. millepora	6	29h	0.1	6	3	1	0	2	0	0
A. millepora	1	29h	0.21	5	2	0	1	2	0	0
A. millepora	2	29h	0.21	5	1	1	1	2	0	0
A. millepora	3	29h	0.21	5	2	0	2	1	0	0
A. millepora	4	29h	0.21	5	0	0	2	1	0	2
A. millepora	5	29h	0.21	5	0	0	1	4	0	0
A. millepora	6	29h	0.21	5	0	0	2	2	0	1
A. millepora	1	29h	0.31	5	0	0	2	3	0	0
A. millepora	2	29h	0.31	5	0	0	3	2	0	0
A. millepora	3	29h	0.31	5	0	0	2	2	0	1
A. millepora	1	29h	0.42	5	0	0	0	0	0	5
A. millepora	2	29h	0.42	5	0	0	0	0	0	5
A. millepora	3	29h	0.42	5	0	0	0	0	0	5
A. millepora	1	29h	POS	5	5	0	0	0	0	0
A. millepora	2	29h	POS	5	5	0	0	0	0	0
A. millepora	3	29h	POS	5	5	0	0	0	0	0
A. millepora	4	29h	POS	5	5	0	0	0	0	0
A. millepora	5	29h	POS	5	5	0	0	0	0	0
A. millepora	6	29h	POS	5	5	0	0	0	0	0
A. millepora	1	51h	NEG	5	5	0	0	0	0	0
A. millepora	2	51h	NEG	5	5	0	0	0	0	0
A. millepora	3	51h	NEG	5	5	0	0	0	0	0
A. millepora	4	51h	NEG	5	4	0	1	0	0	0
A. millepora	5	51h	NEG	5	5	0	0	0	0	0
A. millepora	6	51h	NEG	5	4	0	0	0	0	1
A. millepora	1	51h	0.05	5	5	0	0	0	0	0
A. millepora	2	51h	0.05	5	5	0	0	0	0	0
A. millepora	3	51h	0.05	5	5	0	0	0	0	0
A. millepora	1	51h	0.08	5	5	0	0	0	0	0
A. millepora	2	51h	0.08	5	4	0	1	0	0	0
A. millepora	3	51h	0.08	5	4	1	0	0	0	0
A. millepora	1	51h	0.1	5	4	0	0	1	0	0
A. millepora	2	51h	0.1	5	4	0	0	1	0	0
A. millepora	3	51h	0.1	5	5	0	0	0	0	0
A. millepora	4	51h	0.1	5	4	0	0	1	0	0
A. millepora	5	51h	0.1	5	4	0	0	1	0	0
A. millepora	6	51h	0.1	6	3	0	0	3	0	0
A. millepora	1	51h	0.21	5	2	0	0	2	1	0
A. millepora	2	51h	0.21	5	1	0	0	3	1	0
A. millepora	3	51h	0.21	5	2	0	0	2	1	0
A. millepora	4	51h	0.21	5	0	0	0	1	2	2
A. millepora	5	51h	0.21	5	0	0	0	4	1	0
A. millepora	6	51h	0.21	5	0	0	0	4	0	1
A. millepora	1	51h	0.31	5	0	0	1	4	0	0
A. millepora	2	51h	0.31	5	0	0	1	4	0	0
A. millepora	3	51h	0.31	5	0	0	0	3	0	2
A. millepora	1	51h	0.42	5	0	0	0	0	0	5
A. millepora	2	51h	0.42	5	0	0	0	0	0	5
A. millepora	3	51h	0.42	5	0	0	0	0	0	5
A. millepora	1	51h	POS	5	5	0	0	0	0	0
A. millepora	2	51h	POS	5	5	0	0	0	0	0
A. millepora	3	51h	POS	5	5	0	0	0	0	0
A. millepora	4	51h	POS	5	5	0	0	0	0	0
A. millepora	5	51h	POS	5	5	0	0	0	0	0
A. millepora	6	51h	POS	5	5	0	0	0	0	0

## Sheet: Acropora microclados
species	replicate	exp time	concentration [µg cm-2]	total larvae	swimming	attached	metamorphosis	settlement	deformation	dissolved
A.microclados	1	24h	NEG	5	5	0	0	0	0	0
A.microclados	2	24h	NEG	5	5	0	0	0	0	0
A.microclados	3	24h	NEG	5	5	0	0	0	0	0
A.microclados	1	24h	0.05	5	5	0	0	0	0	0
A.microclados	2	24h	0.05	5	5	0	0	0	0	0
A.microclados	3	24h	0.05	5	5	0	0	0	0	0
A.microclados	1	24h	0.1	5	5	0	0	0	0	0
A.microclados	2	24h	0.1	5	5	0	0	0	0	0
A.microclados	3	24h	0.1	5	5	0	0	0	0	0
A.microclados	1	24h	0.21	5	5	0	0	0	0	0
A.microclados	2	24h	0.21	5	5	0	0	0	0	0
A.microclados	3	24h	0.21	5	5	0	0	0	0	0
A.microclados	1	24h	0.26	5	3	1	0	1	0	0
A.microclados	2	24h	0.26	5	5	0	0	0	0	0
A.microclados	3	24h	0.26	5	5	0	0	0	0	0
A.microclados	1	24h	0.31	5	5	0	0	0	0	0
A.microclados	2	24h	0.31	5	1	0	2	2	0	0
A.microclados	3	24h	0.31	5	1	0	2	2	0	0
A.microclados	1	24h	0.37	5	0	0	2	3	0	0
A.microclados	2	24h	0.37	5	0	0	2	3	0	0
A.microclados	3	24h	0.37	5	0	0	1	2	0	2
A.microclados	1	24h	0.42	5	3	0	0	2	0	0
A.microclados	2	24h	0.42	5	4	0	1	0	0	0
A.microclados	3	24h	0.42	5	1	0	2	2	0	0
A.microclados	1	48h	NEG	5	5	0	0	0	0	0
A.microclados	2	48h	NEG	5	5	0	0	0	0	0
A.microclados	3	48h	NEG	5	5	0	0	0	0	0
A.microclados	1	48h	0.05	5	5	0	0	0	0	0
A.microclados	2	48h	0.05	5	5	0	0	0	0	0
A.microclados	3	48h	0.05	5	5	0	0	0	0	0
A.microclados	1	48h	0.1	5	5	0	0	0	0	0
A.microclados	2	48h	0.1	5	5	0	0	0	0	0
A.microclados	3	48h	0.1	5	5	0	0	0	0	0
A.microclados	1	48h	0.21	5	5	0	0	0	0	0
A.microclados	2	48h	0.21	5	5	0	0	0	0	0
A.microclados	3	48h	0.21	5	5	0	0	0	0	0
A.microclados	1	48h	0.26	5	3	0	0	2	0	0
A.microclados	2	48h	0.26	5	5	0	0	0	0	0
A.microclados	3	48h	0.26	5	5	0	0	0	0	0
A.microclados	1	48h	0.31	5	3	0	1	0	0	1
A.microclados	2	48h	0.31	5	1	0	0	2	0	2
A.microclados	3	48h	0.31	5	1	0	0	3	0	1
A.microclados	1	48h	0.37	5	0	0	2	3	0	0
A.microclados	2	48h	0.37	5	0	0	1	4	0	0
A.microclados	3	48h	0.37	5	0	0	1	2	0	2
A.microclados	1	48h	0.42	5	0	1	2	2	0	0
A.microclados	2	48h	0.42	5	3	0	1	0	0	1
A.microclados	3	48h	0.42	5	1	0	1	3	0	0
